# Supplementary material for: Effect of Cold Swaging on the Bulk Gradient Structure Formation and Mechanical Properties of a 316-Type Austenitic Stainless Steel
Source: Materials (Basel). 2022 Mar 27;15(7):2468. doi: 10.3390/ma15072468 (PMC8999866; doi:10.3390/ma15072468)
Supplement: Supplementary file 1 [file materials-15-02468-s001.zip]

Archive with 1 entries (1 files):
- materials-1628924-supplementary.pdf
